# Supplementary material for: Nano-Characterization, Composition Analysis, and Anti-Inflammatory Activity of American-Ginseng-Derived Vesicle-like Nanoparticles
Source: Molecules. 2024 Jul 23;29(15):3443. doi: 10.3390/molecules29153443 (PMC11313632; doi:10.3390/molecules29153443)
Supplement: Supplementary file 1 [file molecules-29-03443-s001.zip]

Archive with 1 entries (1 files):
- molecules-2970030-supplementary.pdf
